# Supplementary material for: Upcycling Tomato Harvest and Processing Residues into Polyphenol-Enriched Cellulosic Films with Tunable Antioxidant and UV-Blocking Properties
Source: Foods. 2026 Mar 18;15(6):1067. doi: 10.3390/foods15061067 (PMC13024965; doi:10.3390/foods15061067)
Supplement: Supplementary file 1 [file foods-15-01067-s001.zip]

Archive with 1 entries (1 files):
- foods-4166172-supplementary.pdf
